# Supplementary material for: Detectability of landscape effects on recolonization increases with regional population density
Source: Ecol Evol. 2015 Jun 18;5(13):2694–702. doi: 10.1002/ece3.1527 (PMC4523364; doi:10.1002/ece3.1527)
Supplement: Supplementary file 2 [file ece30005-2694-sd2.csv]

UNIQUE_ID	ID	YEAR	P	G	O	C	SAMPLE	AGE	PERIOD
1	1	2003	0	0	41	5	175	1	1
2	1	2004	2	0	9	8	87	2	1
3	1	2005	9	0	7	20	93	3	1
4	1	2006	12	0	11	10	68	4	1
5	1	2007	7	25	70	1	79	1	2
6	1	2008	8	12	19	3	83	2	2
7	1	2009	3	2	11	0	82	3	2
8	1	2010	0	0	84	7	74	4	2
9	3	2003	0	0	9	1	83	1	1
10	3	2004	0	0	1	2	78	2	1
11	3	2005	2	0	0	5	95	3	1
12	3	2006	0	2	2	26	75	4	1
13	3	2007	3	6	0	2	88	1	2
14	3	2008	37	11	2	1	81	2	2
15	3	2009	22	20	43	15	92	3	2
16	3	2010	53	35	64	7	83	4	2
17	5	2003	1	0	1	7	101	1	1
18	5	2004	2	0	3	9	101	2	1
19	5	2005	9	3	2	1	112	3	1
20	5	2006	23	4	19	23	99	4	1
21	5	2007	6	9	8	2	99	1	2
22	5	2008	5	1	2	4	101	2	2
23	5	2009	1	0	38	6	107	3	2
24	5	2010	2	0	108	16	85	4	2
25	8	2003	11	0	15	2	94	1	1
26	8	2004	1	0	2	4	63	2	1
27	8	2005	4	0	0	5	54	3	1
28	8	2006	2	0	6	3	53	4	1
29	8	2007	3	0	5	4	64	1	2
30	8	2008	15	0	3	3	69	2	2
31	8	2009	11	0	28	16	62	3	2
32	8	2010	3	0	80	10	58	4	2
33	10	2003	2	3	6	0	108	1	1
34	10	2004	6	0	10	6	127	2	1
35	10	2005	30	7	0	13	143	3	1
36	10	2006	59	13	3	23	137	4	1
37	10	2007	37	27	1	3	117	1	2
38	10	2008	27	20	0	16	125	2	2
39	10	2009	23	59	5	63	123	3	2
40	10	2010	5	30	48	102	125	4	2
41	12	2003	8	1	8	1	73	1	1
42	12	2004	15	1	0	0	71	2	1
43	12	2005	15	2	1	1	70	3	1
44	12	2006	66	4	16	6	66	4	1
45	12	2007	26	22	5	0	66	1	2
46	12	2008	23	22	9	2	68	2	2
47	12	2009	7	4	42	3	67	3	2
48	12	2010	17	6	28	2	63	4	2
49	33	2003	1	0	9	0	93	1	1
50	33	2004	0	0	1	0	93	2	1
51	33	2005	2	0	3	0	96	3	1
52	33	2006	NA	NA	NA	NA	NA	4	1
53	33	2007	NA	NA	NA	NA	NA	1	2
54	33	2008	NA	NA	NA	NA	NA	2	2
55	33	2009	NA	NA	NA	NA	NA	3	2
56	33	2010	NA	NA	NA	NA	NA	4	2
57	42	2003	2	0	1	1	77	1	1
58	42	2004	0	0	1	0	84	2	1
59	42	2005	0	0	0	0	82	3	1
60	42	2006	2	2	17	0	60	4	1
61	42	2007	0	0	17	1	57	1	2
62	42	2008	0	0	2	1	66	2	2
63	42	2009	0	0	1	0	72	3	2
64	42	2010	NA	NA	NA	NA	NA	4	2
65	47	2003	1	0	2	0	31	1	1
66	47	2004	1	0	3	0	32	2	1
67	47	2005	3	0	1	0	31	3	1
68	47	2006	NA	NA	NA	NA	NA	4	1
69	47	2007	NA	NA	NA	NA	NA	1	2
70	47	2008	NA	NA	NA	NA	NA	2	2
71	47	2009	NA	NA	NA	NA	NA	3	2
72	47	2010	NA	NA	NA	NA	NA	4	2
73	49	2003	1	0	5	0	77	1	1
74	49	2004	0	0	5	0	73	2	1
75	49	2005	0	0	6	1	80	3	1
76	49	2006	1	0	10	0	61	4	1
77	49	2007	0	0	13	2	58	1	2
78	49	2008	6	0	4	0	74	2	2
79	49	2009	15	1	9	1	69	3	2
80	49	2010	NA	NA	NA	NA	NA	4	2
