# Supplementary material for: Detectability of landscape effects on recolonization increases with regional population density
Source: Ecol Evol. 2015 Jun 18;5(13):2694–702. doi: 10.1002/ece3.1527 (PMC4523364; doi:10.1002/ece3.1527)
Supplement: Supplementary file 3 [file ece30005-2694-sd3.csv]

UNIQUE_ID	ID	YEAR	P	G	O	C	SAMPLE
1	13	2003	181	0	12	0	61
2	14	2003	155	0	10	5	68
3	15	2003	4	0	31	1	67
4	17	2003	5	0	19	0	46
5	18	2003	1	0	12	2	58
6	19	2003	6	0	12	7	65
7	20	2003	2	0	26	0	62
8	21	2003	4	0	26	0	81
9	22	2003	8	0	20	2	69
10	24	2003	0	0	11	1	68
11	26	2003	0	0	39	0	59
12	27	2003	38	0	18	0	68
13	28	2003	1	0	14	0	60
14	29	2003	9	0	9	1	48
15	30	2003	1	0	3	0	62
16	31	2003	0	1	1	0	32
17	52	2003	0	0	61	0	54
18	13	2004	154	0	4	0	55
19	14	2004	144	0	2	0	82
20	15	2004	4	0	29	1	64
21	17	2004	3	0	12	0	43
22	18	2004	0	0	19	1	59
23	19	2004	5	0	7	0	51
24	20	2004	1	0	20	0	42
25	21	2004	3	0	16	0	65
26	22	2004	14	0	4	1	74
27	24	2004	0	1	10	1	74
28	26	2004	0	0	31	1	58
29	27	2004	61	0	0	0	66
30	28	2004	0	1	26	0	66
31	29	2004	2	3	0	0	43
32	30	2004	1	0	4	0	55
33	31	2004	0	0	0	0	33
34	52	2004	0	0	3	1	55
35	13	2005	143	0	1	1	65
36	14	2005	264	2	4	1	77
37	15	2005	1	0	13	0	46
38	17	2005	1	0	12	0	16
39	18	2005	3	0	2	1	51
40	19	2005	4	0	0	0	30
41	20	2005	3	0	13	0	41
42	21	2005	23	0	5	0	58
43	22	2005	48	1	5	1	63
44	24	2005	2	0	5	0	54
45	26	2005	2	0	14	0	52
46	27	2005	23	0	2	0	31
47	28	2005	1	0	27	0	56
48	29	2005	3	0	0	0	47
49	30	2005	0	0	0	0	56
50	31	2005	1	0	1	0	30
51	52	2005	0	0	40	1	37
52	13	2006	95	0	7	0	70
53	14	2006	92	0	2	0	75
54	15	2006	2	0	27	3	50
55	17	2006	5	0	31	0	40
56	18	2006	8	0	14	0	40
57	19	2006	19	0	3	0	45
58	20	2006	2	0	9	9	45
59	21	2006	64	0	0	1	50
60	22	2006	74	0	2	0	50
61	24	2006	NA	NA	NA	NA	NA
62	26	2006	0	0	15	0	50
63	27	2006	42	0	1	0	40
64	28	2006	4	0	6	0	40
65	29	2006	11	3	0	0	40
66	30	2006	7	0	0	1	50
67	31	2006	NA	NA	NA	NA	NA
68	52	2006	0	0	26	0	50
69	13	2007	50	0	2	0	70
70	14	2007	67	0	9	0	75
71	15	2007	1	0	30	2	40
72	17	2007	0	0	46	3	40
73	18	2007	0	0	3	0	40
74	19	2007	0	0	1	0	45
75	20	2007	0	0	23	0	45
76	21	2007	57	2	0	0	50
77	22	2007	23	0	6	0	45
78	24	2007	NA	NA	NA	NA	NA
79	26	2007	0	0	33	0	50
80	27	2007	97	12	0	0	40
81	28	2007	2	4	33	0	50
82	29	2007	2	0	0	0	50
83	30	2007	0	0	0	0	50
84	31	2007	NA	NA	NA	NA	NA
85	52	2007	0	2	39	2	50
86	13	2008	48	0	6	0	70
87	14	2008	54	1	5	0	70
88	15	2008	1	0	61	2	40
89	17	2008	1	0	46	0	40
90	18	2008	10	0	3	0	45
91	19	2008	11	0	5	1	45
92	20	2008	2	0	10	1	45
93	21	2008	56	0	0	1	50
94	22	2008	24	0	6	0	45
95	24	2008	NA	NA	NA	NA	NA
96	26	2008	0	0	27	0	50
97	27	2008	149	4	1	0	40
98	28	2008	0	1	43	0	45
99	29	2008	3	1	1	0	50
100	30	2008	2	0	0	2	50
101	31	2008	NA	NA	NA	NA	NA
102	52	2008	2	0	38	0	45
103	13	2009	38	0	0	0	30
104	14	2009	149	1	0	0	50
105	15	2009	NA	NA	31	1	40
106	17	2009	0	0	74	0	30
107	18	2009	NA	NA	NA	NA	NA
108	19	2009	4	0	4	1	30
109	20	2009	0	0	63	2	35
110	21	2009	76	10	14	0	41
111	22	2009	44	0	12	0	40
112	24	2009	NA	NA	NA	NA	NA
113	26	2009	0	0	16	0	32
114	27	2009	58	4	12	0	30
115	28	2009	0	0	62	0	30
116	29	2009	0	0	0	0	30
117	30	2009	0	0	5	0	35
118	31	2009	NA	NA	NA	NA	NA
119	52	2009	0	0	68	0	30
120	13	2010	94	0	15	0	30
121	14	2010	149	0	4	2	40
122	15	2010	2	0	120	4	31
123	17	2010	0	0	40	1	30
124	18	2010	NA	NA	NA	NA	NA
125	19	2010	4	4	15	5	31
126	20	2010	2	0	33	0	32
127	21	2010	92	0	9	1	31
128	22	2010	9	2	6	1	33
129	24	2010	NA	NA	NA	NA	NA
130	26	2010	1	0	20	1	31
131	27	2010	145	0	10	0	30
132	28	2010	0	0	32	0	34
133	29	2010	4	1	1	0	30
134	30	2010	NA	NA	NA	NA	NA
135	31	2010	NA	NA	NA	NA	NA
136	52	2010	0	2	58	0	32
