# Supplementary material for: Detectability of landscape effects on recolonization increases with regional population density
Source: Ecol Evol. 2015 Jun 18;5(13):2694–702. doi: 10.1002/ece3.1527 (PMC4523364; doi:10.1002/ece3.1527)
Supplement: Supplementary file 4 [file ece30005-2694-sd4.csv]

ID	AREA_03	AREA_07	O.E.03.500	O.E.07.500	O.E.03.1000	O.E.07.1000	O.E.03.1500	O.E.07.1500	F.E.03.500	F.E.07.500	F.E.03.1000	F.E.07.1000	F.E.03.1500	F.E.07.1500
1	18	6.2	0.680406219	0.779582953	0.68849479	0.715685961	0.686253913	0.698596328	0.142654045	0.141472065	0.184086291	0.194088402	0.212110895	0.219783027
3	5.6	5.6	0.530356335	0.530356335	0.56132753	0.56132753	0.512600814	0.512600814	0.327154184	0.327154184	0.365638827	0.365638827	0.433279608	0.433279608
5	6	6	0.956601273	0.956601273	0.941515506	0.941515506	0.813460091	0.813460091	0.004771342	0.004771342	0.038887121	0.038887121	0.151963446	0.151963446
8	1	0.9	0.872004859	0.872004859	0.700367727	0.700367727	0.671251769	0.671251769	0.091653795	0.091653795	0.285136232	0.285136232	0.235055744	0.235055744
10	11.4	16.1	0.330278793	0.306668388	0.312843816	0.305350412	0.287428814	0.283687569	0.561880638	0.575633772	0.495696621	0.502266524	0.510274029	0.514388079
12	5.2	5.3	0.457237755	0.457237755	0.468802757	0.468802757	0.465388469	0.465388469	0.314543412	0.314543412	0.287844538	0.287844538	0.277523751	0.277523751
33	3.07	3.07	0.818493453	0.818493453	0.742142182	0.742142182	0.683809841	0.683809841	0.16012696	0.16012696	0.250515131	0.250515131	0.310360325	0.310360325
42	4.1	4.1	0.563717771	0.563717771	0.487656603	0.487656603	0.451166335	0.451166335	0.405689955	0.405689955	0.502511394	0.502511394	0.543782919	0.543782919
47	0.7	0.7	0.969686823	0.969686823	0.876202842	0.876202842	0.820564925	0.820564925	0.023718143	0.023718143	0.109062127	0.109062127	0.156919626	0.156919626
49	4.5	4.5	0.717962981	0.717962981	0.731371427	0.731371427	0.787921509	0.787921509	0.162627198	0.162627198	0.143674875	0.143674875	0.125464613	0.125464613
