# Supplementary material for: Detectability of landscape effects on recolonization increases with regional population density
Source: Ecol Evol. 2015 Jun 18;5(13):2694–702. doi: 10.1002/ece3.1527 (PMC4523364; doi:10.1002/ece3.1527)
Supplement: Supplementary file 5 [file ece30005-2694-sd5.csv]

Read me Appendix S4,
Data S1 Population data managed SRC willow stands
UNIQUE_ID		Observation number
ID				stand id number
YEAR			Observation year
P				Phratora vulgatissima count
G				Galerucella lineola count
O				Orthotylus marginalis count
C				Closterotomus fulvomaculatus count
SAMPLE			Number of samples
AGE				Number of years since harvest (1,2,3,4)
PERIOD			Harvest period 1=2003-2006, 2=2007-2010
Data S2 Population data natural grey willow stands
UNIQUE_ID		Observation number
ID				stand id number
YEAR			Observation year
P				Phratora vulgatissima count
G				Galerucella lineola count
O				Orthotylus marginalis count
C				Closterotomus fulvomaculatus count
SAMPLE			Number of samples
Data S3 Landcover data
ID				stand id number, same as in Data S1
AREA_03			Patch area 2003 (ha)
AREA_07			Patch area 2007 (ha)
O.E.03.500		Prop. open habitat 500m from stand edge 2003
O.E.07.500		Prop. open habitat 500m from stand edge 2007
O.E.03.1000		Prop. open habitat 1000m from stand edge 2003
O.E.07.1000		Prop. open habitat 1000m from stand edge 2007
O.E.03.1500		Prop. open habitat 1500m from stand edge 2003
O.E.07.1500		Prop. open habitat 1500m from stand edge 2007
F.E.03.500		Prop. forest habitat 500m from stand edge 2003
F.E.07.500		Prop. forest habitat 500m from stand edge 2007
F.E.03.1000		Prop. forest habitat 1000m from stand edge 2003
F.E.07.1000		Prop. forest habitat 1000m from stand edge 2007
F.E.03.1500		Prop. forest habitat 1500m from stand edge 2003
F.E.07.1500		Prop. forest habitat 1500m from stand edge 2007
